# Supplementary material for: Aprotic Ionic Liquids: A Framework for Predicting Vaporization Thermodynamics
Source: Molecules. 2022 Apr 3;27(7):2321. doi: 10.3390/molecules27072321 (PMC9000287; doi:10.3390/molecules27072321)
Supplement: Supplementary file 1 [file molecules-27-02321-s001.zip]

Archive with 1 entries (1 files):
- molecules-1636436-supplementary.pdf
